# Supplementary material for: Genomic Identification of RNA Editing Through Integrating Omics Datasets and the Clinical Relevance in Hepatocellular Carcinoma
Source: Front Oncol. 2020 Feb 14;10:37. doi: 10.3389/fonc.2020.00037 (PMC7033493; doi:10.3389/fonc.2020.00037)
Supplement: Supplementary file 1 [file Data_Sheet_1.zip]

Archive with 6 entries (5 files):
- Supplementary_files/Table_S2.xls
- Supplementary_files/Table_S3.xls
- Supplementary_files/Table_S4.xls
- Supplementary_files/Table_S6.xls
- Supplementary_files/
- Supplementary_files/Supplementary_Material.pdf
