# Supplementary material for: Genomic Identification of RNA Editing Through Integrating Omics Datasets and the Clinical Relevance in Hepatocellular Carcinoma
Source: Front Oncol. 2020 Feb 14;10:37. doi: 10.3389/fonc.2020.00037 (PMC7033493; doi:10.3389/fonc.2020.00037)
Supplement: Supplementary file 1 [file Data_Sheet_1.zip › Supplementary_files/Table_S2.xls]

## Sheet: Chemical&_genetic_perturbations
Gene sets	P value	FDR	Enriched genes
hsiao liver specific genes	3.00687e-08	1.69287e-05	C3;PCCB;GGCX;CYP2C9;APOH;HPN;ALDH2;TM4SF4;F2;APOC1;LPA;SERPINA3;C4BPB;SERPINF2;SPP2
sotiriou breast cancer grade 1 vs 3 up	1.85443e-05	0.00286635	GINS1;MCM4;CHEK1;H2AFV;CENPA;COX7B;GMPS;XPOT;UBE2C
basaki ybx1 targets up	2.5456e-05	0.00286635	MCM4;SLC38A10;MYO19;CHEK1;UBE2C;HINT1;H2AFV;CENPA;WDR4;SPC24;PEX13;GINS1
pujana brca2 pcc network	2.13213e-05	0.00286635	YKT6;GMPS;EXOSC2;CENPA;ADK;PCCB;CHEK1;GINS1;ZNHIT3;ORC2;H2AFV;MCM4;UBE2C;SRP9;CPSF1
hoshida liver cancer subclass s3	1.8983e-05	0.00286635	SLC7A2;NFIC;F2;IVD;PCCB;ALDH2;CYP2C9;ADK;APOH;SERPINA3;ACOX1;SRD5A1
horiuchi wtap targets dn	5.95887e-05	0.00530464	H2AFV;IFNAR1;CENPA;HMGA1;UBE2C;RPL13;SPC24;TMEM97;COX7B;PEX13;PIM3;MAVS
croonquist il6 deprivation dn	6.59547e-05	0.00530464	MCM4;HMGA1;UBE2C;GINS1;GMPS;CHEK1;CENPA
oxford rala or ralb targets up	0.000114544	0.00587138	TMEM97;EXOSC2;UBE2C;MCM4;HMGA1
rickman tumor differentiated well vs poorly up	0.000114716	0.00587138	FAM118A;RBM39;RPL23;MDM4;JRK;EEF1D;ALDH2;GINS1;GFPT1;TMEM97
cairo hepatoblastoma classes up	0.000107122	0.00587138	POLR2D;CPSF1;CHEK1;GINS1;EXOSC2;ZNHIT3;MAVS;RBX1;TAF1D;MCM4;TMEM97;UBE2C;RPL23;HMGA1;EEF1D;PLCXD1;CENPA
croonquist nras signaling dn	9.40511e-05	0.00587138	HMGA1;GINS1;CENPA;MCM4;UBE2C;CHEK1
rodrigues thyroid carcinoma poorly differentiated dn	0.000154771	0.00726134	SLC38A10;ACOX1;EFNA1;METTL7A;ALDH2;LTBP3;IVD;FBXO34;ELF2;RALGAPA2;RAB3GAP2;CLMN;LRCH3;HLA-DRB1;TAF9B;LIMK2;LONP2;SOCS2;MDM4
blalock alzheimers disease up	0.000285477	0.0123633	IPP;EXOSC2;DHODH;APOC1;EEF1D;LIMK2;SERPINA3;MPST;JRK;PTGIS;RPL27A;SLC35A3;LTBP3;EFNA1;H2AFV;RPL13;GOLGA3;UPF1;ELF2;HS1BP3;APBA3;NFIC;NDE1;CYP2C9;COG4;UBE2C;CPSF1;SLC33A1;METTL7A;NUP43;ARID4B;GMPS
spielman lymphoblast european vs asian up	0.000346522	0.0132255	PRIM2;UBE2C;IVD;RPL23;APBA3;H2AFV;NACA;MPST;ARID4B;RPL27A;RBM39;ACOX1;GMPS;MBOAT7
pujana brca1 pcc network	0.000352367	0.0132255	RAB3GAP2;RPL27A;COX7B;MDM4;JRK;PCCB;CHEK1;ORC2;UFD1L;NACA;HMGA1;MCM4;HINT1;DDX52;GINS1;SRP9;RPL23;DAP3;ZNHIT3;NUP155;H2AFV;ASH2L;GMPS;IFNAR1;CENPA;ADK;XPOT;CCL23;UBE2C;POLR2D;AZIN1
acevedo liver tumor vs normal adjacent tissue dn	0.000388574	0.013673	SEPW1;CYP2C9;PIEZO1;ACBD4;SPP2;ATG14;HAMP;C3;MAGT1;MYOM2
zhang tlx targets 60hr dn	0.00042478	0.0140677	GINS1;CHEK1;DHODH;SKA1;NUP155;MCM4;EXOSC2;PRIM2;ORC2;NUP43
johnstone parvb targets 3 dn	0.000483047	0.0151086	ORC2;TMEM97;IPP;ZNF814;EEF1D;TAF1D;H2AFV;SPC24;LRCH3;ADK;MDM4;EXOSC2;COX7B;PHAX;TAF9B;MCM4;SRFBP1;GMPS;CENPA;GINS1
dodd nasopharyngeal carcinoma dn	0.000537873	0.015938	CENPA;NUP43;HAVCR2;MCM4;TAF1D;FOXRED2;ORC2;CHEK1;UBE2C;MYO19;WDR4;PRIM2;AZIN1;ZNF562;XPOT;SOCS2;DDX52;NOM1;GMPS;TMEM97;NUP155;POLR2D;APOC1;GINS1;NDE1;MAGT1
casorelli acute promyelocytic leukemia dn	0.00103005	0.0245824	UPF1;ASH2L;APOC1;TMEM97;MCM4;NUP155;CHEK1;FADS2;HLA-DRB1;CENPA;GMPS;GINS1;EXOSC2;SOCS2;VOPP1;YKT6
borczuk malignant mesothelioma up	0.000943193	0.0245824	HMGA1;UBE2C;AZIN1;GINS1;XPOT;SRD5A1;YKT6;SEPW1;TMEM97;H2AFV
patil liver cancer	0.000878225	0.0245824	YKT6;PRIM2;EFNA1;HMGA1;MBOAT7;XPOT;MAVS;RAB3GAP2;UBE2C;FASTK;NUP155;FADS2;CHEK1;TMEM97;ARID4B;MCM4;HHAT
yagi aml with inv 16 translocation	0.00103797	0.0245824	ASH2L;NACA;RPL13;H2AFV;ACOX1;SLC38A10;F2;RPL27A;UBE2C;DHX38;RNPEP;RBM39
winnepenninckx melanoma metastasis up	0.00104792	0.0245824	H2AFV;CHEK1;MCM4;TRUB2;PRIM2;GMPS;CENPA
lindgren bladder cancer cluster 3 up	0.00136859	0.0267131	COX7B;H2AFV;RAB11FIP4;ACOX1;XPOT;CENPA;NQO2;UBE2C;TMEM97;MCM4
graessmann response to mc and doxorubicin dn	0.00142344	0.0267131	OPA3;SKA1;RBM39;SLC35A3;IPP;TAF1D;DHODH;EXOSC2;WDR4;NFIC;FAM118A;TRUB2;SOCS2;GFPT1;BCL9;ARID4B;POLR1A
woo liver cancer recurrence dn	0.00129299	0.0267131	CYP2C9;APOL6;HNF4A;C4BPB;ALDH1L1
dang bound by myc	0.00139645	0.0267131	WDR4;UBE2C;DAP3;NUP155;RBM39;TSEN34;DFFA;ASH2L;APBA3;SRD5A1;ACOX1;ALDH2;RPL27A;CPSF1;GINS1;AZIN1;IFNAR1;HINT1;NACA;HMGA1;RPL13;RAB3GAP2
gobert oligodendrocyte differentiation up	0.00140967	0.0267131	GINS1;UBE2C;NUP43;CHEK1;CENPA;SNX22;SKA1;SLC7A2;VOPP1;SRGAP2;PRIM2;MCM4;SPC24;TMEM97
fischer dream targets	0.0012396	0.0267131	CHEK1;GINS1;AFMID;CENPA;UBE2C;MCM4;SPC24;NUP155;PRIM2;NUP43;TMEM97;DCAF16;H2AFV;ORC2;SKA1;MYO19;AZIN1;EXOSC2;WDR4;IFNAR1
graham cml quiescent vs normal quiescent up	0.00152732	0.0277381	MPST;CHEK1;GINS1;APOC1;PCCB
nuytten ezh2 targets dn	0.00194937	0.031357	RGL3;PLCXD1;CENPA;WDR4;METTL7A;PPP2R3B;SPC24;MYO19;APOC1;NUP43;UBE2C;MCM4;NDE1;RPL13;NUP155;TMEM97;COX18;RAB11FIP4;EXOSC2;H2AFV
takao response to uvb radiation up	0.00188655	0.031357	SEPW1;RNPEP;COX7B;EEF1D;RPL27A
blalock alzheimers disease incipient up	0.00193017	0.031357	APOC1;CPSF1;RPL13;PTGIS;H2AFV;JRK;LIMK2;SLC35A3;NFIC;COG4;IPP
yagi aml with t 9 11 translocation	0.00180759	0.031357	F2;SOCS2;ELF2;CCL23;MDM4;ITPA
wang clim2 targets up	0.00206908	0.0317665	MAVS;CPSF1;RALGAPA2;LRCH3;SLC17A4;SLC35E3;SOCS2;CYP2C9
zhang tlx targets dn	0.00208767	0.0317665	GINS1;CHEK1;MCM4;SKA1;ORC2
lee liver cancer survival up	0.00218075	0.0323095	MRM1;SRD5A1;ALDH1L1;TMEM27;PCCB;IVD;C4BPB
vecchi gastric cancer early up	0.00240669	0.0323821	MCM4;ITPA;CENPA;CHEK1;TRUB2;HMGA1;PIEZO1;GINS1;NUP155;EPPK1;UBE2C
ivanova hematopoiesis late progenitor	0.00236712	0.0323821	DAP3;GMPS;EEF1D;ITPA;GPN2;SLC35A3;SLC33A1;PLEKHA2;RPL13;MYOM2;PIEZO1;TTC9C;C12orf49
su liver	0.00239905	0.0323821	SPP2;C4BPB;LPA;DHODH
goldrath antigen response	0.00241571	0.0323821	MCM4;CHEK1;HLA-DRB1;CENPA;C3;TMEM97;SOCS2;PRIM2;TTC39B;H2AFV
lee bmp2 targets dn	0.00266573	0.0349025	XPOT;GINS1;TMEM97;SRFBP1;AZIN1;NQO2;NUP155;DHODH;TAF1D;WDR4;CHEK1;COX18;POLR1A;MCM4;PIM3;GMPS;ORC2;NUP43
rosty cervical cancer proliferation cluster	0.00276204	0.0353416	MCM4;HMGA1;CHEK1;CENPA;GINS1;UBE2C
pece mammary stem cell up	0.0028645	0.0358381	RPL13;EEF1D;RPL27A;HINT1;NACA;SERPINA3
fevr ctnnb1 targets dn	0.00355679	0.0435321	NUP155;MAGT1;GMPS;PRIM2;NACA;CYP2C9;MCM4;SKA1;GINS1;ELF2;IVD;CHEK1;EEF1D
rodrigues thyroid carcinoma anaplastic dn	0.00364841	0.0437033	IVD;RALGAPA2;SNX22;RAB3GAP2;ACOX1;COX7B;MAGEH1;ELF2;AKAP17A;MAN1A1;SLC38A10;LONP2

## Sheet: Reactome
Gene sets	P value	FDR	Enriched genes
reactome translation	0.00378973	0.0202748	EEF1D;RPL13;RPL27A;SRP9;RPL23;SPCS2
reactome activation of the pre replicative complex	0.00347904	0.0202748	MCM4;ORC2;PRIM2
reactome cell cycle	0.002552	0.0202748	CENPA;UBE2C;CHEK1;SPC24;SKA1;PPP2R3B;NUP43;MCM4;ORC2;PRIM2;GINS1
reactome transport of mature transcript to cytoplasm	0.00181445	0.0202748	CPSF1;NUP43;NUP155;DHX38
reactome cell cycle mitotic	0.00118281	0.0202748	CENPA;UBE2C;SPC24;SKA1;PPP2R3B;NUP43;MCM4;ORC2;PRIM2;GINS1
reactome metabolism of proteins	0.00398848	0.0202748	EEF1D;F2;GGCX;MAN1A1;MUC6;RPL13;RPL27A;SRP9;LONP2;RPL23;SPCS2
reactome transport of mature mrna derived from an intronless transcript	0.00382309	0.0202748	CPSF1;NUP43;NUP155
reactome mitotic m m g1 phases	0.0015611	0.0202748	CENPA;SPC24;SKA1;NUP43;MCM4;ORC2;PRIM2
reactome dna replication	0.000645015	0.0202748	CENPA;SPC24;SKA1;NUP43;MCM4;ORC2;PRIM2;GINS1
reactome influenza life cycle	0.00256539	0.0202748	NUP43;POLR2D;RPL13;RPL27A;RPL23;NUP155
reactome interactions of vpr with host cellular proteins	0.00382309	0.0202748	HMGA1;NUP43;NUP155
reactome dna strand elongation	0.00347904	0.0202748	MCM4;PRIM2;GINS1
reactome srp dependent cotranslational protein targeting to membrane	0.00504476	0.0207572	RPL13;RPL27A;SRP9;RPL23;SPCS2
reactome phase1 functionalization of compounds	0.00544452	0.0207572	CYP2B6;CYP2C9;ALDH2;PTGIS
reactome e2f mediated regulation of dna replication	0.00457161	0.0207572	PPP2R3B;ORC2;PRIM2
reactome activation of atr in response to replication stress	0.00540281	0.0207572	CHEK1;MCM4;ORC2
reactome g2 m checkpoints	0.008415	0.030195	CHEK1;MCM4;ORC2
reactome mitotic prometaphase	0.0103672	0.0351332	CENPA;SPC24;SKA1;NUP43
reactome processing of capped intron containing pre mrna	0.011519	0.036982	CPSF1;NUP43;POLR2D;NUP155;DHX38
reactome metabolism of non coding rna	0.0122422	0.0373388	NUP43;PHAX;NUP155
reactome synthesis of dna	0.0136465	0.0396399	MCM4;ORC2;PRIM2;GINS1
reactome cytochrome p450 arranged by substrate type	0.0144725	0.0401284	CYP2B6;CYP2C9;PTGIS
reactome metabolism of rna	0.0154641	0.0410134	EXOSC2;NUP43;PHAX;RPL13;RPL27A;RPL23;NUP155
reactome mrna processing	0.0195436	0.0488286	CPSF1;NUP43;POLR2D;NUP155;DHX38
reactome influenza viral rna transcription and replication	0.0200117	0.0488286	POLR2D;RPL13;RPL27A;RPL23

## Sheet: Biological_process
Gene sets	P value	FDR	Enriched genes
go nucleobase containing compound transport	2.6715e-05	0.0154146	XPOT;SLC35A3;PHAX;NUP43;SLC35E3;CPSF1;DHX38;POLR2D;UPF1;NUP155
go nuclear export	0.000107535	0.0206826	DHX38;NUP43;PHAX;CPSF1;XPOT;UPF1;NUP155;POLR2D
go rna localization	8.45995e-05	0.0206826	UPF1;NUP155;POLR2D;XPOT;DHX38;PHAX;NUP43;CPSF1;EXOSC2
go cellular catabolic process	0.000242376	0.0255429	ALDH1L1;HINT1;FOXRED2;ITPA;CYP2B6;PEX13;DFFA;RBX1;LONP2;AFMID;PCCB;RNPEP;IVD;PDDC1;RPL23;EXOSC2;POLR2D;RPL27A;UFD1L;NPLOC4;UBE2C;UPF1;MPST;RPL13;ACOX1;CYP2C9;ADAMTS13
go ribonucleoprotein complex localization	0.000180538	0.0255429	XPOT;POLR2D;NUP155;UPF1;CPSF1;NUP43;DHX38
go catabolic process	0.00026561	0.0255429	RPL13;MPST;ACOX1;CYP2C9;ADAMTS13;ATG14;RPL23;EXOSC2;POLR2D;IST1;RPL27A;UFD1L;NPLOC4;ALDH2;UPF1;UBE2C;DFFA;CYP2B6;PEX13;RBX1;AFMID;LONP2;RNPEP;PCCB;PLBD2;IVD;PTER;PDDC1;ALDH1L1;HINT1;FOXRED2;ITPA;ABHD4
go dna dependent dna replication	0.000384336	0.0276468	MCM4;HMGA1;PRIM2;UPF1;ORC2;GINS1
go ncrna processing	0.000431232	0.0276468	MRM1;CPSF1;EXOSC2;RPL13;RPL23;TSEN34;RPL27A;TRMT2B;SRFBP1;TRUB2;WDR4;DDX52
go regulation of fibrinolysis	0.000351737	0.0276468	APOH;F2;SERPINF2
go establishment of protein localization to endoplasmic reticulum	0.000697439	0.0331408	RPL23;RPL13;SRP9;SPCS2;RPL27A;RAB3GAP2
go ncrna metabolic process	0.000746672	0.0331408	DDX52;WDR4;SRFBP1;TRMT2B;TSEN34;RPL13;CPSF1;POLR2D;TRUB2;RPL27A;RPL23;EXOSC2;MRM1;PHAX
go fatty acid metabolic process	0.000705952	0.0331408	C3;ACOX1;PEX13;CYP2B6;PTGIS;FADS2;IVD;RNPEP;PCCB;CYP2C9
go unsaturated fatty acid metabolic process	0.000733515	0.0331408	PTGIS;RNPEP;ACOX1;CYP2C9;FADS2;CYP2B6
go dna replication	0.00103588	0.0426929	HMGA1;PRIM2;NFIC;UPF1;ORC2;CHEK1;GINS1;MCM4
