# Supplementary material for: Genomic Identification of RNA Editing Through Integrating Omics Datasets and the Clinical Relevance in Hepatocellular Carcinoma
Source: Front Oncol. 2020 Feb 14;10:37. doi: 10.3389/fonc.2020.00037 (PMC7033493; doi:10.3389/fonc.2020.00037)
Supplement: Supplementary file 1 [file Data_Sheet_1.zip › Supplementary_files/Table_S3.xls]

## Sheet: Total_hcc_related_sites
HCC_related_editing_sites	gene_type	gene_name	hcc_type
chr1;160026664	sense_overlapping	RP11-226L15.5	HCC-gain
chr1;160026673	sense_overlapping	RP11-226L15.5	HCC-gain
chr1;204555822	protein_coding	MDM4	HCC-gain
chr1;204556616	protein_coding	MDM4	HCC-gain
chr1;204556653	protein_coding	MDM4	HCC-gain
chr1;204557467	protein_coding	MDM4	HCC-gain
chr1;204557503	protein_coding	MDM4	HCC-gain
chr1;204557576	protein_coding	MDM4	HCC-gain
chr1;204557582	protein_coding	MDM4	HCC-gain
chr1;220254957	protein_coding	RAB3GAP2	HCC-gain
chr1;220254958	protein_coding	RAB3GAP2	HCC-gain
chr1;225788211	protein_coding	SRP9	HCC-gain
chr1;225788618	protein_coding	SRP9	HCC-gain
chr1;229264925	lincRNA	RP5-1061H20.4	HCC-gain
chr1;229264982	lincRNA	RP5-1061H20.4	HCC-gain
chr1;229265079	lincRNA	RP5-1061H20.4	HCC-gain
chr1;45697524	protein_coding	IPP	dys_edited
chr1;45697791	protein_coding	IPP	HCC-gain
chr1;45697919	protein_coding	IPP	HCC-gain
chr10;28525689	antisense	WAC-AS1	HCC-gain
chr10;28525726	antisense	WAC-AS1	HCC-gain
chr10;97613057	protein_coding	RP11-548K23.11	HCC-loss
chr10;97613613	protein_coding	RP11-548K23.11	HCC-loss
chr11;61849774	protein_coding	FADS2	HCC-gain
chr11;61849848	protein_coding	FADS2	HCC-gain
chr11;61849884	protein_coding	FADS2	HCC-gain
chr11;62739166	protein_coding	TTC9C	HCC-gain
chr11;62739518	protein_coding	TTC9C	dys_edited
chr11;62739644	protein_coding	TTC9C	HCC-gain
chr11;75729458	protein_coding	MOGAT2	HCC-loss
chr11;75729874	protein_coding	MOGAT2	HCC-loss
chr11;75730655	protein_coding	MOGAT2	HCC-loss
chr11;75730798	protein_coding	MOGAT2	HCC-loss
chr11;767927	protein_coding	PDDC1	HCC-gain
chr11;767979	protein_coding	PDDC1	HCC-gain
chr11;8687235	protein_coding	RPL27A	HCC-gain
chr11;8687342	protein_coding	RPL27A	HCC-gain
chr11;93734814	protein_coding	TAF1D	HCC-gain
chr11;93765427	protein_coding	TAF1D	HCC-loss
chr12;111810747	protein_coding	ALDH2	HCC-loss
chr12;111811495	protein_coding	ALDH2	HCC-loss
chr12;111811499	protein_coding	ALDH2	HCC-loss
chr12;111811780	protein_coding	ALDH2	HCC-loss
chr12;111811793	protein_coding	ALDH2	HCC-loss
chr12;111812081	protein_coding	ALDH2	HCC-loss
chr12;120963304	processed_transcript	HNF1A-AS1	HCC-gain
chr12;120964391	processed_transcript	HNF1A-AS1	HCC-gain
chr12;50930302	protein_coding	METTL7A	HCC-gain
chr12;50930844	protein_coding	METTL7A	HCC-gain
chr12;50930856	protein_coding	METTL7A	HCC-gain
chr12;56731396	protein_coding	NACA	HCC-gain
chr12;56731397	protein_coding	NACA	HCC-gain
chr14;106421726	IG_V_gene	IGHV4-39	HCC-loss
chr14;106422004	IG_V_gene	IGHV4-39	HCC-loss
chr14;94593121	protein_coding	SERPINA3	HCC-loss
chr14;94593123	protein_coding	SERPINA3	HCC-loss
chr15;64155237	protein_coding	SNX22	HCC-gain
chr15;64155433	protein_coding	SNX22	HCC-gain
chr16;72017668	protein_coding	DHODH	HCC-loss
chr16;72020448	protein_coding	DHODH	HCC-loss
chr16;72020452	protein_coding	DHODH	HCC-loss
chr16;72020494	protein_coding	DHODH	HCC-loss
chr16;72020627	protein_coding	DHODH	HCC-loss
chr16;72020647	protein_coding	DHODH	HCC-loss
chr16;72022053	protein_coding	DHODH	HCC-loss
chr17;1749173	protein_coding	SERPINF2	HCC-gain
chr17;1749211	protein_coding	SERPINF2	HCC-gain
chr17;1750103	protein_coding	SERPINF2	HCC-gain
chr17;1750185	protein_coding	SERPINF2	HCC-gain
chr17;1751699	protein_coding	SERPINF2	HCC-gain
chr17;28328150	protein_coding	TMEM97	HCC-loss
chr17;28328153	protein_coding	TMEM97	HCC-loss
chr17;81560595	protein_coding	NPLOC4	HCC-gain
chr17;81560631	protein_coding	NPLOC4	HCC-gain
chr17;81561798	protein_coding	NPLOC4	HCC-gain
chr18;35248771	protein_coding	ZNF397	HCC-gain
chr18;35249594	protein_coding	ZNF397	HCC-gain
chr18;74585021	protein_coding	CNDP1	HCC-loss
chr18;74585023	protein_coding	CNDP1	HCC-loss
chr19;11145950	protein_coding	SPC24	HCC-gain
chr19;11145996	protein_coding	SPC24	HCC-gain
chr19;11146013	protein_coding	SPC24	HCC-gain
chr19;11146049	protein_coding	SPC24	HCC-gain
chr19;11146584	protein_coding	SPC24	HCC-gain
chr19;11834934	protein_coding	ZNF440	HCC-gain
chr19;11834983	protein_coding	ZNF440	HCC-gain
chr19;1458582	protein_coding	APC2	HCC-gain
chr19;1458698	protein_coding	APC2	HCC-gain
chr19;1458752	protein_coding	APC2	HCC-gain
chr19;1458956	protein_coding	APC2	HCC-gain
chr19;1458957	protein_coding	APC2	HCC-gain
chr19;35283486	protein_coding	HAMP	HCC-loss
chr19;35284280	protein_coding	HAMP	HCC-loss
chr19;35284410	protein_coding	HAMP	HCC-loss
chr19;36445557	protein_coding	ZNF566	HCC-gain
chr19;36445654	protein_coding	ZNF566	HCC-gain
chr19;41014512	protein_coding	CYP2B6	HCC-loss
chr19;41016286	protein_coding	CYP2B6	HCC-loss
chr19;44915476	protein_coding	APOC1	HCC-gain
chr19;44918759	protein_coding	APOC1	HCC-gain
chr19;45550009	protein_coding	OPA3	HCC-gain
chr19;45550082	protein_coding	OPA3	HCC-gain
chr19;54179150	protein_coding	MBOAT7	HCC-gain
chr19;54179258	protein_coding	MBOAT7	HCC-gain
chr19;57866080	protein_coding	ZNF814	HCC-gain
chr19;57866160	protein_coding	ZNF814	HCC-gain
chr19;57866918	protein_coding	ZNF814	HCC-gain
chr19;6702731	protein_coding	C3	HCC-gain
chr19;6708234	protein_coding	C3	dys_edited
chr2;234073305	protein_coding	SPP2	HCC-loss
chr2;234073307	protein_coding	SPP2	HCC-loss
chr2;86022839	protein_coding	POLR1A	HCC-gain
chr2;86025091	protein_coding	POLR1A	HCC-gain
chr2;86025099	protein_coding	POLR1A	HCC-gain
chr20;25447712	protein_coding	GINS1	HCC-gain
chr20;25447867	protein_coding	GINS1	HCC-gain
chr20;25447911	protein_coding	GINS1	HCC-gain
chr20;25447951	protein_coding	GINS1	HCC-gain
chr20;25447952	protein_coding	GINS1	HCC-gain
chr20;25448010	protein_coding	GINS1	HCC-gain
chr20;28581111	unprocessed_pseudogene	FRG1CP	HCC-gain
chr20;28581291	unprocessed_pseudogene	FRG1CP	HCC-gain
chr20;35713770	protein_coding	RBM39	HCC-gain
chr20;35713827	protein_coding	RBM39	HCC-gain
chr20;3869127	protein_coding	MAVS	HCC-gain
chr20;3869130	protein_coding	MAVS	dys_edited
chr20;3869544	protein_coding	MAVS	HCC-gain
chr20;3869788	protein_coding	MAVS	HCC-gain
chr22;22410103	IG_V_gene	IGLV1-40	HCC-loss
chr22;22410144	IG_V_gene	IGLV1-40	HCC-loss
chr22;22823112	IG_V_gene	IGLV2-8	HCC-loss
chr22;22823153	IG_V_gene	IGLV2-8	HCC-loss
chr22;35660444	protein_coding	APOL6	dys_edited
chr22;35661159	protein_coding	APOL6	dys_edited
chr3;155821937	protein_coding	SLC33A1	HCC-gain
chr3;155825124	protein_coding	SLC33A1	HCC-gain
chr3;155942057	protein_coding	GMPS	HCC-gain
chr3;155943021	protein_coding	GMPS	HCC-gain
chr3;197612787	transcribed_unprocessed_pseudogene	AC024560.3	HCC-gain
chr3;197613017	transcribed_unprocessed_pseudogene	AC024560.3	HCC-gain
chr4;17801396	protein_coding	DCAF16	HCC-gain
chr4;17801981	protein_coding	DCAF16	HCC-gain
chr4;17802039	protein_coding	DCAF16	HCC-gain
chr4;68376382	processed_pseudogene	MT2P1	HCC-loss
chr4;68376433	processed_pseudogene	MT2P1	HCC-loss
chr4;73057182	protein_coding	COX18	dys_edited
chr4;73057732	protein_coding	COX18	dys_edited
chr5;131159990	protein_coding	HINT1	dys_edited
chr5;131160142	protein_coding	HINT1	HCC-gain
chr5;131160144	protein_coding	HINT1	HCC-gain
chr5;131162260	protein_coding	HINT1	HCC-gain
chr5;157133875	protein_coding	HAVCR2	HCC-gain
chr5;157133959	protein_coding	HAVCR2	HCC-gain
chr5;157134053	protein_coding	HAVCR2	HCC-gain
chr6;150398956	protein_coding	IYD	HCC-loss
chr6;150403007	protein_coding	IYD	HCC-loss
chr6;3020521	protein_coding	NQO2	HCC-gain
chr6;3022474	protein_coding	NQO2	HCC-gain
chr6;31764993	antisense	SAPCD1-AS1	HCC-gain
chr6;31765430	antisense	SAPCD1-AS1	HCC-gain
chr6;34246147	protein_coding	HMGA1	HCC-loss
chr6;34246209	protein_coding	HMGA1	HCC-gain
chr7;101091517	protein_coding	TRIM56	dys_edited
chr7;101093709	protein_coding	TRIM56	HCC-gain
chr7;101093710	protein_coding	TRIM56	HCC-gain
chr7;101199068	protein_coding	MOGAT3	HCC-gain
chr7;101199070	protein_coding	MOGAT3	HCC-gain
chr7;101199278	protein_coding	MOGAT3	HCC-gain
chr7;55454394	protein_coding	VOPP1	HCC-gain
chr7;55454658	protein_coding	VOPP1	HCC-gain
chr8;142657606	protein_coding	JRK	HCC-gain
chr8;142657748	protein_coding	JRK	HCC-gain
chr8;142657929	protein_coding	JRK	HCC-gain
chr8;142658021	protein_coding	JRK	HCC-gain
chr8;142658233	protein_coding	JRK	HCC-gain
chr8;142658317	protein_coding	JRK	HCC-gain
chr8;143857366	protein_coding	EPPK1	HCC-gain
chr8;143857945	protein_coding	EPPK1	HCC-gain
chr8;144809042	protein_coding	ZNF517	HCC-gain
chr8;144809046	protein_coding	ZNF517	HCC-gain
chr8;144809307	protein_coding	ZNF517	HCC-gain
chr8;144809329	protein_coding	ZNF517	HCC-gain
chr8;28023114	protein_coding	NUGGC	HCC-loss
chr8;28023126	protein_coding	NUGGC	HCC-loss
chr9;133425943	protein_coding	ADAMTS13	HCC-loss
chr9;133439376	protein_coding	ADAMTS13	HCC-loss
chr9;133443421	protein_coding	ADAMTS13	HCC-loss
chrX;119539287	protein_coding	CXorf56	HCC-gain
chrX;119539365	protein_coding	CXorf56	HCC-gain
chr1;100024683	protein_coding	SLC35A3	HCC-loss
chr1;10457556	protein_coding	DFFA	HCC-gain
chr1;147624993	protein_coding	BCL9	HCC-gain
chr1;148433037	lincRNA	LINC01138	HCC-gain
chr1;155132755	protein_coding	EFNA1	HCC-gain
chr1;155736669	protein_coding	DAP3	HCC-gain
chr1;201998308	protein_coding	RNPEP	HCC-gain
chr1;206453261	protein_coding	SRGAP2	HCC-gain
chr1;207097352	protein_coding	C4BPB	HCC-gain
chr1;210674882	protein_coding	HHAT	HCC-gain
chr1;235177852	protein_coding	ARID4B	HCC-loss
chr1;26878733	protein_coding	GPN2	HCC-gain
chr10;16437386	protein_coding	PTER	HCC-gain
chr10;17870917	protein_coding	MRC1	HCC-loss
chr10;38450938	transcribed_unprocessed_pseudogene	RP11-291L22.9	HCC-gain
chr10;47705858	unprocessed_pseudogene	FAM35DP	HCC-loss
chr10;74709291	protein_coding	ADK	HCC-loss
chr10;87241222	antisense	NUTM2A-AS1	HCC-gain
chr10;94946549	protein_coding	CYP2C9	HCC-loss
chr11;1017498	protein_coding	MUC6	HCC-loss
chr11;125656244	protein_coding	CHEK1	HCC-gain
chr11;46738668	protein_coding	F2	HCC-gain
chr11;65538990	protein_coding	LTBP3	HCC-loss
chr11;65777096	protein_coding	AP5B1	HCC-gain
chr11;74977096	protein_coding	SPCS2	HCC-loss
chr12;108591203	protein_coding	TMEM119	HCC-gain
chr12;113390111	protein_coding	PLBD2	dys_edited
chr12;116714628	protein_coding	C12orf49	HCC-gain
chr12;132770786	protein_coding	GOLGA3	HCC-gain
chr12;64450419	protein_coding	XPOT	HCC-gain
chr12;68766618	protein_coding	SLC35E3	HCC-gain
chr12;93576204	protein_coding	SOCS2	HCC-loss
chr13;40810767	miRNA	MIR621	HCC-gain
chr14;104803941	protein_coding	ZBTB42	dys_edited
chr14;105841082	IG_C_gene	IGHD	HCC-loss
chr14;105855808	IG_C_gene	IGHM	dys_edited
chr14;106153882	IG_V_gene	IGHV3-15	HCC-loss
chr14;106184949	IG_V_gene	IGHV1-18	HCC-loss
chr14;106210995	IG_V_gene	IGHV3-20	HCC-loss
chr14;106268609	IG_V_gene	IGHV3-23	HCC-loss
chr14;106373939	IG_V_gene	IGHV4-34	HCC-loss
chr14;22612622	protein_coding	ABHD4	HCC-gain
chr14;55353058	protein_coding	FBXO34	HCC-loss
chr14;55367730	protein_coding	ATG14	HCC-gain
chr14;95185097	protein_coding	CLMN	HCC-gain
chr15;40421299	protein_coding	IVD	HCC-loss
chr15;51915004	protein_coding	TMOD3	HCC-gain
chr15;80975934	protein_coding	MESDC2	dys_edited
chr15;82472918	transcribed_unprocessed_pseudogene	CSPG4P10	HCC-gain
chr16;12660856	protein_coding	CPPED1	HCC-gain
chr16;15700334	protein_coding	NDE1	HCC-gain
chr16;20586920	unprocessed_pseudogene	ACSM5P1	HCC-loss
chr16;48354347	protein_coding	LONP2	HCC-loss
chr16;70480682	protein_coding	COG4	HCC-loss
chr16;71895580	protein_coding	IST1	HCC-loss
chr16;72109461	protein_coding	DHX38	HCC-loss
chr16;88717873	protein_coding	PIEZO1	HCC-gain
chr16;89563618	protein_coding	RPL13	HCC-gain
chr16;90171027	lincRNA	FAM157C	HCC-gain
chr17;31535320	protein_coding	RAB11FIP4	HCC-gain
chr17;36013244	protein_coding	CCL23	HCC-loss
chr17;36486677	protein_coding	ZNHIT3	HCC-gain
chr17;36513312	protein_coding	MYO19	HCC-gain
chr17;36608541	protein_coding	MRM1	HCC-gain
chr17;37624364	protein_coding	DDX52	dys_edited
chr17;38849586	protein_coding	RPL23	HCC-gain
chr17;45142818	protein_coding	ACBD4	dys_edited
chr17;47949255	processed_transcript	RP11-6N17.9	HCC-loss
chr17;66218433	protein_coding	APOH	HCC-gain
chr17;75941513	protein_coding	ACOX1	dys_edited
chr17;78204379	protein_coding	AFMID	HCC-gain
chr17;81247729	protein_coding	SLC38A10	HCC-gain
chr18;23296603	protein_coding	TMEM241	HCC-gain
chr18;50392804	protein_coding	SKA1	HCC-gain
chr19;10931728	protein_coding	C19orf52	HCC-loss
chr19;11416089	protein_coding	RGL3	HCC-gain
chr19;17351454	protein_coding	PLVAP	HCC-gain
chr19;18366600	protein_coding	PGPEP1	HCC-gain
chr19;18867272	protein_coding	UPF1	HCC-loss
chr19;23257036	transcribed_processed_pseudogene	IPO5P1	HCC-gain
chr19;3466358	protein_coding	NFIC	dys_edited
chr19;35047716	protein_coding	HPN	HCC-gain
chr19;3758397	protein_coding	APBA3	HCC-gain
chr19;38868460	protein_coding	RINL	dys_edited
chr19;42378676	protein_coding	MEGF8	HCC-loss
chr19;47778777	protein_coding	SEPW1	HCC-loss
chr19;52031763	protein_coding	ZNF432	HCC-gain
chr19;54191312	protein_coding	TSEN34	HCC-gain
chr19;54206805	protein_coding	RPS9	dys_edited
chr19;9648491	protein_coding	ZNF562	HCC-gain
chr2;119680862	protein_coding	TMEM177	HCC-loss
chr2;127844171	protein_coding	POLR2D	HCC-gain
chr2;200910051	protein_coding	ORC2	HCC-gain
chr2;20588368	protein_coding	HS1BP3	HCC-loss
chr2;231047420	protein_coding	C2orf72	HCC-gain
chr2;26784838	protein_coding	CENPA	HCC-gain
chr2;61050759	protein_coding	PEX13	HCC-loss
chr2;69319924	protein_coding	GFPT1	HCC-loss
chr2;85549498	protein_coding	GGCX	HCC-gain
chr2;89221848	IG_V_gene	IGKV2-28	HCC-loss
chr2;89244918	IG_V_gene	IGKV2-30	HCC-loss
chr2;89268078	IG_V_gene	IGKV1-33	HCC-loss
chr20;20390708	protein_coding	RALGAPA2	HCC-loss
chr20;3220293	protein_coding	ITPA	HCC-gain
chr20;44210764	protein_coding	OSER1	HCC-gain
chr20;44369370	protein_coding	HNF4A	HCC-loss
chr20;45816953	protein_coding	UBE2C	HCC-gain
chr20;45884956	protein_coding	ZSWIM1	HCC-gain
chr20;49504943	protein_coding	PTGIS	HCC-loss
chr21;18858057	processed_pseudogene	PPIAP22	HCC-gain
chr21;33357704	protein_coding	IFNAR1	HCC-loss
chr21;42843946	protein_coding	WDR4	HCC-gain
chr22;19451012	protein_coding	UFD1L	HCC-gain
chr22;22358200	IG_V_gene	IGLV1-47	HCC-loss
chr22;22698244	IG_V_gene	IGLV2-23	HCC-loss
chr22;22713143	IG_V_gene	IGLV3-21	HCC-loss
chr22;30487380	antisense	RP4-539M6.14	HCC-loss
chr22;31277157	protein_coding	LIMK2	HCC-gain
chr22;36488442	protein_coding	FOXRED2	HCC-gain
chr22;37028143	protein_coding	MPST	HCC-gain
chr22;40955334	protein_coding	RBX1	HCC-gain
chr22;42121723	processed_transcript	NDUFA6-AS1	dys_edited
chr22;45340986	protein_coding	FAM118A	HCC-gain
chr22;49964076	protein_coding	PIM3	HCC-loss
chr3;126116324	protein_coding	ALDH1L1	HCC-gain
chr3;136331562	protein_coding	PCCB	HCC-loss
chr3;149496241	protein_coding	TM4SF4	dys_edited
chr3;197884090	protein_coding	LRCH3	HCC-gain
chr3;40537506	protein_coding	ZNF621	HCC-gain
chr4;139046593	protein_coding	ELF2	HCC-loss
chr4;22819570	polymorphic_pseudogene	GBA3	HCC-loss
chr4;99123447	antisense	RP11-696N14.1	HCC-loss
chr5;122027179	protein_coding	SRFBP1	HCC-gain
chr5;126625755	protein_coding	PHAX	HCC-gain
chr5;14715196	protein_coding	ANKH	HCC-gain
chr5;151811353	protein_coding	G3BP1	dys_edited
chr5;37290464	protein_coding	NUP155	HCC-gain
chr5;6671210	protein_coding	SRD5A1	HCC-loss
chr6;111278449	antisense	RP5-1112D6.4	HCC-gain
chr6;119178352	protein_coding	MAN1A1	dys_edited
chr6;149725550	protein_coding	NUP43	HCC-gain
chr6;160532551	protein_coding	LPA	HCC-gain
chr6;25770204	protein_coding	SLC17A4	HCC-loss
chr6;32584193	protein_coding	HLA-DRB1	HCC-loss
chr6;57646487	protein_coding	PRIM2	HCC-gain
chr7;128654076	processed_pseudogene	RP11-274B21.3	HCC-gain
chr7;135733484	protein_coding	FAM180A	HCC-loss
chr7;151080433	protein_coding	FASTK	HCC-gain
chr7;156972771	protein_coding	NOM1	HCC-gain
chr7;44212807	protein_coding	YKT6	HCC-gain
chr7;44833263	protein_coding	H2AFV	dys_edited
chr7;73191441	transcribed_processed_pseudogene	GTF2IP4	HCC-gain
chr7;75415153	transcribed_unprocessed_pseudogene	NSUN5P1	HCC-gain
chr8;102829408	protein_coding	AZIN1	dys_edited
chr8;143590715	protein_coding	EEF1D	HCC-gain
chr8;144396341	protein_coding	CPSF1	HCC-gain
chr8;17566754	protein_coding	SLC7A2	HCC-loss
chr8;17855990	antisense	RP11-156K13.1	dys_edited
chr8;2145257	protein_coding	MYOM2	HCC-loss
chr8;26755971	protein_coding	ADRA1A	HCC-loss
chr8;38142259	protein_coding	ASH2L	HCC-loss
chr8;38973066	protein_coding	PLEKHA2	HCC-loss
chr8;47977073	protein_coding	MCM4	HCC-gain
chr9;128306811	protein_coding	TRUB2	HCC-loss
chr9;130704533	protein_coding	EXOSC2	HCC-gain
chr9;15167303	protein_coding	TTC39B	HCC-loss
chr9;37510108	antisense	RP11-613M10.6	dys_edited
chr9;41929326	protein_coding	CNTNAP3B	HCC-gain
chr9;65675990	protein_coding	CBWD5	HCC-loss
chr9;93113130	protein_coding	CARD19	HCC-loss
chrX;101009679	protein_coding	TRMT2B	HCC-gain
chrX;118449180	protein_coding	WDR44	HCC-loss
chrX;150767751	protein_coding	CD99L2	HCC-gain
chrX;15664754	protein_coding	TMEM27	HCC-loss
chrX;1599467	protein_coding	AKAP17A	HCC-gain
chrX;19913626	protein_coding	CXorf23	HCC-gain
chrX;299548	protein_coding	PLCXD1	HCC-gain
chrX;361426	protein_coding	PPP2R3B	HCC-gain
chrX;55452235	protein_coding	MAGEH1	HCC-loss
chrX;77828455	protein_coding	MAGT1	HCC-loss
chrX;77901748	protein_coding	COX7B	HCC-gain
chrX;78132123	protein_coding	TAF9B	HCC-gain
chr1;146228815	protein_coding	NOTCH2NL;RP11-458D21.5	HCC-gain
chr1;214349313	sense_overlapping;protein_coding	RP11-176D17.3;PTPN14	HCC-gain
chr1;214349315	sense_overlapping;protein_coding	RP11-176D17.3;PTPN14	HCC-gain
chr1;65427824	protein_coding	LEPROT;LEPR	HCC-gain
chr10;102901274	protein_coding	BORCS7-ASMT;AS3MT	dys_edited
chr10;94762804	protein_coding	RP11-400G3.5;CYP2C19	HCC-loss
chr11;46428841	processed_pseudogene;protein_coding	RP11-425L10.1;AMBRA1	HCC-loss
chr14;106578934	IG_V_gene	IGHV5-51;IGHV3-49	HCC-loss
chr15;66379778	processed_pseudogene;protein_coding	RPL9P25;TIPIN	HCC-gain
chr15;89897322	protein_coding	C15orf38-AP3S2;ARPIN	HCC-gain
chr15;89897976	protein_coding	C15orf38-AP3S2;ARPIN	HCC-gain
chr17;30636721	transcribed_unprocessed_pseudogene;processed_transcript	LRRC37BP1;AC005562.1	HCC-gain
chr18;32068940	protein_coding;processed_transcript	RNF125;RP11-53I6.2	HCC-loss
chr18;32070966	protein_coding;processed_transcript	RNF125;RP11-53I6.2	HCC-loss
chr18;32071161	protein_coding;processed_transcript	RNF125;RP11-53I6.2	HCC-loss
chr19;16550610	protein_coding	SLC35E1;CTD-3222D19.2	HCC-gain
chr19;49949192	protein_coding	SIGLEC11;CTC-326K19.6	HCC-loss
chr19;52063423	sense_overlapping;protein_coding	CTC-471J1.2;ZNF432	HCC-gain
chr2;233719672	protein_coding	UGT1A5;UGT1A4;UGT1A8;UGT1A10;UGT1A9;UGT1A7;UGT1A6	HCC-loss
chr2;88947428	IG_V_gene;IG_C_gene	IGKV1-5;IGKC;IGKV1-8;IGKV1-12	HCC-loss
chr2;88947451	IG_V_gene;IG_C_gene	IGKV1-5;IGKC;IGKV1-8;IGKV1-12	HCC-loss
chr2;88947493	IG_V_gene;IG_C_gene	IGKV1-5;IGKC;IGKV1-8;IGKV1-12	HCC-loss
chr2;88947494	IG_V_gene;IG_C_gene	IGKV1-5;IGKC;IGKV1-8;IGKV1-12	HCC-loss
chr2;89027364	IG_V_gene;IG_C_gene	IGKV3-11;IGKC;IGKV1-12	HCC-loss
chr20;50118409	protein_coding	TMEM189-UBE2V1;TMEM189	HCC-gain
chr22;22309303	transcribed_unprocessed_pseudogene;processed_transcript	LL22NC03-80A10.6;BMS1P20	HCC-gain
chr22;30424602	protein_coding	RP4-539M6.19;SEC14L2	HCC-loss
chr4;139115039	processed_pseudogene;protein_coding	PPP1R14BP3;ELF2	HCC-gain
chr7;150331725	protein_coding	ZBED6CL;LRRC61	HCC-gain
chr7;22510987	processed_pseudogene;protein_coding	EEF1A1P6;STEAP1B	HCC-loss
chr7;99685187	protein_coding;unprocessed_pseudogene	CYP3A7-CYP3A51P;CYP3A51P	HCC-loss
chr9;87525464	processed_pseudogene;protein_coding	RP11-40C6.2;DAPK1	HCC-gain
chr9;87525467	processed_pseudogene;protein_coding	RP11-40C6.2;DAPK1	HCC-gain

## Sheet: At_least_2_sites
Gene	Freq	Editing_sites	HCC_related for each site	HCC_related for editing sites
MDM4	7	chr1;204555822;chr1;204556616;chr1;204556653;chr1;204557467;chr1;204557503;chr1;204557576;chr1;204557582	HCC-gain;HCC-gain;HCC-gain;HCC-gain;HCC-gain;HCC-gain;HCC-gain	7 HCC-gain
DHODH	7	chr16;72017668;chr16;72020448;chr16;72020452;chr16;72020494;chr16;72020627;chr16;72020647;chr16;72022053	HCC-loss;HCC-loss;HCC-loss;HCC-loss;HCC-loss;HCC-loss;HCC-loss	7 HCC-loss
JRK	6	chr8;142657606;chr8;142657748;chr8;142657929;chr8;142658021;chr8;142658233;chr8;142658317	HCC-gain;HCC-gain;HCC-gain;HCC-gain;HCC-gain;HCC-gain	6 HCC-gain
GINS1	6	chr20;25447712;chr20;25447867;chr20;25447911;chr20;25447951;chr20;25447952;chr20;25448010	HCC-gain;HCC-gain;HCC-gain;HCC-gain;HCC-gain;HCC-gain	6 HCC-gain
ALDH2	6	chr12;111810747;chr12;111811495;chr12;111811499;chr12;111811780;chr12;111811793;chr12;111812081	HCC-loss;HCC-loss;HCC-loss;HCC-loss;HCC-loss;HCC-loss	6 HCC-loss
SPC24	5	chr19;11145950;chr19;11145996;chr19;11146013;chr19;11146049;chr19;11146584	HCC-gain;HCC-gain;HCC-gain;HCC-gain;HCC-gain	5 HCC-gain
SERPINF2	5	chr17;1749173;chr17;1749211;chr17;1750103;chr17;1750185;chr17;1751699	HCC-gain;HCC-gain;HCC-gain;HCC-gain;HCC-gain	5 HCC-gain
APC2	5	chr19;1458582;chr19;1458698;chr19;1458752;chr19;1458956;chr19;1458957	HCC-gain;HCC-gain;HCC-gain;HCC-gain;HCC-gain	5 HCC-gain
ZNF517	4	chr8;144809042;chr8;144809046;chr8;144809307;chr8;144809329	HCC-gain;HCC-gain;HCC-gain;HCC-gain	4 HCC-gain
MOGAT2	4	chr11;75729458;chr11;75729874;chr11;75730655;chr11;75730798	HCC-loss;HCC-loss;HCC-loss;HCC-loss	4 HCC-loss
MAVS	4	chr20;3869127;chr20;3869130;chr20;3869544;chr20;3869788	HCC-gain;dys_edit;HCC-gain;HCC-gain	3 HCC-gain; 1 dys-edited
HINT1	4	chr5;131159990;chr5;131160142;chr5;131160144;chr5;131162260	dys_edit;HCC-gain;HCC-gain;HCC-gain	3 HCC-gain; 1 dys-edited
ZNF814	3	chr19;57866080;chr19;57866160;chr19;57866918	HCC-gain;HCC-gain;HCC-gain	3 HCC-gain
TTC9C	3	chr11;62739166;chr11;62739518;chr11;62739644	HCC-gain;dys_edit;HCC-gain	2 HCC-gain; 1 dys-edited
TRIM56	3	chr7;101091517;chr7;101093709;chr7;101093710	dys_edit;HCC-gain;HCC-gain	2 HCC-gain; 1 dys-edited
RP5-1061H20.4	3	chr1;229264925;chr1;229264982;chr1;229265079	HCC-gain;HCC-gain;HCC-gain	3 HCC-gain
POLR1A	3	chr2;86022839;chr2;86025091;chr2;86025099	HCC-gain;HCC-gain;HCC-gain	3 HCC-gain
NPLOC4	3	chr17;81560595;chr17;81560631;chr17;81561798	HCC-gain;HCC-gain;HCC-gain	3 HCC-gain
MOGAT3	3	chr7;101199068;chr7;101199070;chr7;101199278	HCC-gain;HCC-gain;HCC-gain	3 HCC-gain
METTL7A	3	chr12;50930302;chr12;50930844;chr12;50930856	HCC-gain;HCC-gain;HCC-gain	3 HCC-gain
IPP	3	chr1;45697524;chr1;45697791;chr1;45697919	dys_edit;HCC-gain;HCC-gain	2 HCC-gain; 1 dys-edited
HAVCR2	3	chr5;157133875;chr5;157133959;chr5;157134053	HCC-gain;HCC-gain;HCC-gain	3 HCC-gain
HAMP	3	chr19;35283486;chr19;35284280;chr19;35284410	HCC-loss;HCC-loss;HCC-loss	3 HCC-loss
FADS2	3	chr11;61849774;chr11;61849848;chr11;61849884	HCC-gain;HCC-gain;HCC-gain	3 HCC-gain
DCAF16	3	chr4;17801396;chr4;17801981;chr4;17802039	HCC-gain;HCC-gain;HCC-gain	3 HCC-gain
ADAMTS13	3	chr9;133425943;chr9;133439376;chr9;133443421	HCC-loss;HCC-loss;HCC-loss	3 HCC-loss
ZNF566	2	chr19;36445557;chr19;36445654	HCC-gain;HCC-gain	2 HCC-gain
ZNF440	2	chr19;11834934;chr19;11834983	HCC-gain;HCC-gain	2 HCC-gain
ZNF397	2	chr18;35248771;chr18;35249594	HCC-gain;HCC-gain	2 HCC-gain
WAC-AS1	2	chr10;28525689;chr10;28525726	HCC-gain;HCC-gain	2 HCC-gain
VOPP1	2	chr7;55454394;chr7;55454658	HCC-gain;HCC-gain	2 HCC-gain
TMEM97	2	chr17;28328150;chr17;28328153	HCC-loss;HCC-loss	2 HCC-loss
TAF1D	2	chr11;93734814;chr11;93765427	HCC-gain;HCC-loss	1 HCC-gain; 1 HCC-loss
SRP9	2	chr1;225788211;chr1;225788618	HCC-gain;HCC-gain	2 HCC-gain
SPP2	2	chr2;234073305;chr2;234073307	HCC-loss;HCC-loss	2 HCC-loss
SNX22	2	chr15;64155237;chr15;64155433	HCC-gain;HCC-gain	2 HCC-gain
SLC33A1	2	chr3;155821937;chr3;155825124	HCC-gain;HCC-gain	2 HCC-gain
SERPINA3	2	chr14;94593121;chr14;94593123	HCC-loss;HCC-loss	2 HCC-loss
SAPCD1-AS1	2	chr6;31764993;chr6;31765430	HCC-gain;HCC-gain	2 HCC-gain
RPL27A	2	chr11;8687235;chr11;8687342	HCC-gain;HCC-gain	2 HCC-gain
RP11-548K23.11	2	chr10;97613057;chr10;97613613	HCC-loss;HCC-loss	2 HCC-loss
RP11-226L15.5	2	chr1;160026664;chr1;160026673	HCC-gain;HCC-gain	2 HCC-gain
RBM39	2	chr20;35713770;chr20;35713827	HCC-gain;HCC-gain	2 HCC-gain
RAB3GAP2	2	chr1;220254957;chr1;220254958	HCC-gain;HCC-gain	2 HCC-gain
PDDC1	2	chr11;767927;chr11;767979	HCC-gain;HCC-gain	2 HCC-gain
OPA3	2	chr19;45550009;chr19;45550082	HCC-gain;HCC-gain	2 HCC-gain
NUGGC	2	chr8;28023114;chr8;28023126	HCC-loss;HCC-loss	2 HCC-loss
NQO2	2	chr6;3020521;chr6;3022474	HCC-gain;HCC-gain	2 HCC-gain
NACA	2	chr12;56731396;chr12;56731397	HCC-gain;HCC-gain	2 HCC-gain
MT2P1	2	chr4;68376382;chr4;68376433	HCC-loss;HCC-loss	2 HCC-loss
MBOAT7	2	chr19;54179150;chr19;54179258	HCC-gain;HCC-gain	2 HCC-gain
IYD	2	chr6;150398956;chr6;150403007	HCC-loss;HCC-loss	2 HCC-loss
IGLV2-8	2	chr22;22823112;chr22;22823153	HCC-loss;HCC-loss	2 HCC-loss
IGLV1-40	2	chr22;22410103;chr22;22410144	HCC-loss;HCC-loss	2 HCC-loss
IGHV4-39	2	chr14;106421726;chr14;106422004	HCC-loss;HCC-loss	2 HCC-loss
HNF1A-AS1	2	chr12;120963304;chr12;120964391	HCC-gain;HCC-gain	2 HCC-gain
HMGA1	2	chr6;34246147;chr6;34246209	HCC-loss;HCC-gain	1 HCC-gain; 1 HCC-loss
GMPS	2	chr3;155942057;chr3;155943021	HCC-gain;HCC-gain	2 HCC-gain
FRG1CP	2	chr20;28581111;chr20;28581291	HCC-gain;HCC-gain	2 HCC-gain
EPPK1	2	chr8;143857366;chr8;143857945	HCC-gain;HCC-gain	2 HCC-gain
CYP2B6	2	chr19;41014512;chr19;41016286	HCC-loss;HCC-loss	2 HCC-loss
CXorf56	2	chrX;119539287;chrX;119539365	HCC-gain;HCC-gain	2 HCC-gain
COX18	2	chr4;73057182;chr4;73057732	dys_edit;dys_edit	2 dys-edited
CNDP1	2	chr18;74585021;chr18;74585023	HCC-loss;HCC-loss	2 HCC-loss
C3	2	chr19;6702731;chr19;6708234	HCC-gain;dys_edit	1 HCC-gain; 1 dys-edited
APOL6	2	chr22;35660444;chr22;35661159	dys_edit;dys_edit	2 dys-edited
APOC1	2	chr19;44915476;chr19;44918759	HCC-gain;HCC-gain	2 HCC-gain
AC024560.3	2	chr3;197612787;chr3;197613017	HCC-gain;HCC-gain	2 HCC-gain
