# Supplementary material for: Genomic Identification of RNA Editing Through Integrating Omics Datasets and the Clinical Relevance in Hepatocellular Carcinoma
Source: Front Oncol. 2020 Feb 14;10:37. doi: 10.3389/fonc.2020.00037 (PMC7033493; doi:10.3389/fonc.2020.00037)
Supplement: Supplementary file 1 [file Data_Sheet_1.zip › Supplementary_files/Table_S4.xls]

## Sheet: Sheet1
Editing_change	Strand	Consequence	Gene_type	Gene_name	HCC_related
chr1;214349313;A;G	-	miRNA-target change	sense_overlapping;protein_coding	RP11-176D17.3;PTPN14	HCC-gain
chr10;102901274;A;G	+	miRNA-target change	protein_coding	BORCS7-ASMT;AS3MT	dys_edited
chr11;1017498;G;C	-	CDS change	protein_coding	MUC6	HCC-loss
chr11;125656244;A;G	+	miRNA-target change	protein_coding	CHEK1	HCC-gain
chr11;74977096;G;T	+	miRNA-target change	protein_coding	SPCS2	HCC-loss
chr12;111811793;A;G	+	miRNA-target change	protein_coding	ALDH2	HCC-loss
chr12;68766618;A;G	+	miRNA-target change	protein_coding	SLC35E3	HCC-gain
chr13;40810767;A;G	+	expression change	miRNA	miRNA-target change621	HCC-gain
chr14;55367730;A;G	-	miRNA-target change	protein_coding	ATG14	HCC-gain
chr16;70480682;A;C	-	miRNA-target change	protein_coding	COG4	HCC-loss
chr16;72109461;A;G	+	CDS change	protein_coding	DHX38	HCC-loss
chr17;31535320;A;G	+	miRNA-target change	protein_coding	RAB11FIP4	HCC-gain
chr17;36013244;A;G	-	CDS change	protein_coding	CCL23	HCC-loss
chr17;37624364;G;A	-	CDS change	protein_coding	DDX52	dys_edited
chr17;38849586;A;G	-	miRNA-target change	protein_coding	RPL23	HCC-gain
chr17;47949255;T;C	+	miRNA-target change	processed_transcript	RP11-6N17.9	HCC-loss
chr19;11145996;A;G	-	expression change	protein_coding	SPC24	HCC-gain
chr19;11146013;A;G	-	miRNA-target change	protein_coding	SPC24	HCC-gain
chr19;11416089;A;C	-	CDS change	protein_coding	RGL3	HCC-gain
chr19;11834983;A;G	+	miRNA-target change	protein_coding	ZNF440	HCC-gain
chr19;45550082;A;G	-	miRNA-target change	protein_coding	OPA3	HCC-gain
chr19;52031763;A;G	-	miRNA-target change	protein_coding	ZNF432	HCC-gain
chr2;85549498;A;G	-	expression change	protein_coding	GGCX	HCC-gain
chr20;25447867;A;G	+	expression change	protein_coding	GINS1	HCC-gain
chr20;25447952;A;G	+	miRNA-target change	protein_coding	GINS1	HCC-gain
chr20;3869544;A;G	+	miRNA-target change	protein_coding	MAVS	HCC-gain
chr22;31277157;C;A	+	expression change	protein_coding	LIMK2	HCC-gain
chr22;36488442;A;G	-	expression change	protein_coding	FOXRED2	HCC-gain
chr4;17802039;A;G	-	miRNA-target change	protein_coding	DCAF16	HCC-gain
chr4;73057182;A;G	-	expression change	protein_coding	COX18	dys_edited
chr4;73057732;A;G	-	miRNA-target change	protein_coding	COX18	dys_edited
chr5;126625755;A;G	+	miRNA-target change	protein_coding	PHAX	HCC-gain
chr5;131162260;A;G	-	miRNA-target change	protein_coding	HINT1	HCC-gain
chr6;160532551;A;G	-	CDS change	protein_coding	LPA	HCC-gain
chr6;25770204;G;T	+	CDS change	protein_coding	SLC17A4	HCC-loss
chr6;31764993;A;G	-	expression change	antisense	SAPCD1-AS1	HCC-gain
chr6;32584193;A;C	-	CDS change	protein_coding	HLA-DRB1	HCC-loss
chr6;34246209;T;A	+	expression change	protein_coding	HMGA1	HCC-gain
chr7;101093709;A;G	+	miRNA-target change	protein_coding	TRIM56	HCC-gain
chr7;101093710;A;G	+	miRNA-target change	protein_coding	TRIM56	HCC-gain
chr8;102829408;A;G	-	CDS change	protein_coding	AZIN1	dys_edited
chr8;142657606;G;T	-	miRNA-target change	protein_coding	JRK	HCC-gain
chr8;144809042;A;G	+	miRNA-target change	protein_coding	ZNF517	HCC-gain
chr9;41929326;C;T	-	CDS change	protein_coding	CNTNAP3B	HCC-gain
chr9;41929326;C;T	-	expression change	protein_coding	CNTNAP3B	HCC-gain
chr9;65675990;T;G	+	CDS change	protein_coding	CBWD5	HCC-loss
chr9;93113130;A;C	+	miRNA-target change	protein_coding	CARD19	HCC-loss
