# Supplementary material for: Genomic Identification of RNA Editing Through Integrating Omics Datasets and the Clinical Relevance in Hepatocellular Carcinoma
Source: Front Oncol. 2020 Feb 14;10:37. doi: 10.3389/fonc.2020.00037 (PMC7033493; doi:10.3389/fonc.2020.00037)
Supplement: Supplementary file 1 [file Data_Sheet_1.zip › Supplementary_files/Table_S6.xls]

## Sheet: Chemical&_genetic_perturbations
Gene sets	P value	FDR	Enriched genes
rickman tumor differentiated well vs poorly up	0.000815947	0.0144151	RPL23;JRK;ALDH2;GINS1
croonquist il6 deprivation dn	0.000811364	0.0144151	HMGA1;GINS1;CHEK1
croonquist nras signaling dn	0.000328966	0.0144151	HMGA1;GINS1;CHEK1
basaki ybx1 targets up	0.00163954	0.0160981	CHEK1;HINT1;SPC24;GINS1
rosty cervical cancer proliferation cluster	0.00208326	0.0160981	HMGA1;CHEK1;GINS1
pujana brca1 pcc network	0.00212616	0.0160981	JRK;CHEK1;HMGA1;HINT1;DDX52;GINS1;RPL23;CCL23;AZIN1
nikolsky breast cancer 17q11 q21 amplicon	0.00183168	0.0160981	DDX52;CCL23;RPL23
rhein all glucocorticoid therapy dn	0.00414171	0.0257551	SLC35E3;HMGA1;CHEK1;RPL23
cairo hepatoblastoma classes up	0.00437351	0.0257551	CHEK1;GINS1;MAVS;RPL23;HMGA1
gary cd5 targets dn	0.0075523	0.0394489	GINS1;PHAX;AZIN1;HINT1
wang clim2 targets up	0.0081875	0.0394489	MAVS;SLC17A4;SLC35E3
hsiao liver specific genes	0.0103502	0.0457132	GGCX;ALDH2;LPA

## Sheet: Reactome
Gene sets	P value	FDR	Enriched genes
reactome metabolism of proteins	0.0075523	0.0226569	GGCX;MUC6;RPL23;SPCS2
reactome generic transcription pathway	0.0242898	0.0364347	ZNF440;ZNF517;ZNF432
reactome cell cycle	0.0372432	0.0372432	CHEK1;SPC24;GINS1
